# Supplementary material for: Therapeutic Advances in Diabetes, Autoimmune, and Neurological Diseases
Source: Int J Mol Sci. 2021 Mar 10;22(6):2805. doi: 10.3390/ijms22062805 (PMC8001105; doi:10.3390/ijms22062805)
Supplement: Supplementary file 1 [file ijms-22-02805-s001.zip]

Archive with 1 entries (1 files):
- ijms-1105614-supplementary.docx
